# Supplementary material for: Web-Based Personalized Intervention to Improve Quality of Life and Self-Efficacy of Long-Term Breast Cancer Survivors: Study Protocol for a Randomized Controlled Trial
Source: Int J Environ Res Public Health. 2022 Sep 27;19(19):12240. doi: 10.3390/ijerph191912240 (PMC9564785; doi:10.3390/ijerph191912240)
Supplement: Supplementary file 1 [file ijerph-19-12240-s001.zip]

Archive with 1 entries (1 files):
- ijerph-1889892-supplementary.pdf
